# Supplementary material for: Insights Into the Evolution of Staphylococcus aureus Daptomycin Resistance From an in vitro Bioreactor Model
Source: Front Microbiol. 2019 Feb 28;10:345. doi: 10.3389/fmicb.2019.00345 (PMC6413709; doi:10.3389/fmicb.2019.00345)
Supplement: TABLE S1 — SNPs present in the parental DAP-S isolate of N315 in comparison to the NCBI Refseq N315 isolate. These changes were detected in our BEI parental N315 strain and all descendant populations, except for the mutation at position 939485, which is not present in Population C. Annotations associated with noncoding SNPs are for the nearest coding sequence. [file Table_1.xlsx]

## Sheet: Sheet1
Table S1. SNPs present in the parental DAP-S isolate of N315 in comparison to the NCBI Refseq N315 isolate. These changes were detected in our BEI parental N315 strain and all descendant populations, except for the mutation at position 939485, which is not present in Population C. Annotations associated with noncoding SNPs are for the nearest coding sequence.
Genome position	NCBI N315 nucleotide	Alternative nucleotide	Sequence Type	Gene name	Protein description
36145	G	T	Noncoding	SA0025	hypothetical protein
37603	C	T	Coding	SA0028	hypothetical protein
37636	G	A	Coding	SA0028	hypothetical protein
41688	C	T	Noncoding	SA0034	transposase
46963	G	T	Coding	SA0038	beta-lactam-resistant peptidoglycan transpeptidase MecA
812433	T	A	Coding	SA0711	hydrolase
939485	A	T	Coding	SA0828	ATP-dependent helicase/nuclease subunit A
2561821	C	T	Noncoding	SA2285	hypothetical protein
2753061	T	C	Coding	SA2445	accessory Sec system protein Asp1
