# Supplementary material for: Insights Into the Evolution of Staphylococcus aureus Daptomycin Resistance From an in vitro Bioreactor Model
Source: Front Microbiol. 2019 Feb 28;10:345. doi: 10.3389/fmicb.2019.00345 (PMC6413709; doi:10.3389/fmicb.2019.00345)
Supplement: TABLE S2 — Allele Frequencies of SNPs for populations 6–8, population P and colonies 1–3 derived from population 6 at 6 μg/ml and populations 7 and P at 10 μg/ml daptomycin. Alt, Alternative (SNP) nucleotide frequency; Reads, total number of reads at a position. All concentrations are of daptomycin. No colonies were sequenced from Population C. [file Table_2.xlsx]

## Sheet: Sheet1
Table S2. Allele Frequencies of SNPs for populations A-C, population P and colonies 1-3 derived from population A at 6 ug/ml and populations B and P at 10 ug/ml daptomycin. Alt, Alternative (SNP) nucleotide frequency; Reads, total number of reads at a position. All concentrations are of daptomycin. No colonies were sequenced from Population C.
	0			6			10			14			6/10			6/10			6/10
	A			A			A						A C1			A C2			A C3
	Alt	Reads		Alt	Reads		Alt	Reads					Alt	Reads		Alt	Reads		Alt	Reads
1278854	0	63		0.68	57		0.45	93					0	37		0	63		0	25
1364495	0	62		0.8	153		0.82	373					1	47		1	167		1	121
2288162	0	30		0.11	37		0	101					0	10		0	30		0	21
	B			B			B			B			B C1			B C2			B C3
	Alt	Reads		Alt	Reads		Alt	Reads		Alt	Reads		Alt	Reads		Alt	Reads		Alt	Reads
26957	0	173		0.05	116		0.6	119		0	171		1	54		1	114		1	66
261590	0.01	110		0.02	106		0.53	132		0	118		1	65		1	100		1	55
863920	0	121		0.97	77		0.43	103		0.99	100		0	74		0	152		0	67
1364495	0	68		0.96	55		0.43	61		0.96	94		0	37		0	123		0	51
1364634	0	73		0.04	56		0.59	51		0	66		1	27		1	85		1	39
1706314	0	96		0	57		0.08	89		0	83		1	62		0	95		1	48
2143178	0	51		0.03	61		0.15	54		0.93	71		0	30		0	74		0	51
2143266	0	45		0	56		0.12	43		0.01	73		0	34		0	77		0	57
2399255	0.1	71		0.02	47		0.5	46		0	76		1	30		1	52		1	26
	C			C			C			C
	Alt	Reads		Alt	Reads		Alt	Reads		Alt	Reads
382426	0	14		0.01	82		0.01	93		0.14	29
525203	0	52		0	274		0	274		0.22	76
705637	0	15		0	121		0	121		0.12	33
708186	0	22		0	113		0	113		0.2	20
710848	0.14	21		0	147		0	147		0	31
730798	0	8		0	40		0	147		0.13	23
906481	0.01	135		1	423		1	74		0.7	243
986087	0	12		0	101		0.06	423		0	15
1018829	0	28		0.01	192		0.01	72		0.2	49
1364621	0	13		1	61		1	149		1	20
1493152	0	18		0	90		0	113		0.12	34
1510280	0	12		0	73		0	58		0.15	26
2143266	0	20		1	82		1	100		1	25
2295261	0	50		0	209		0	171		0.12	75
2325759	0	13		0	79		0	209		0.13	23
2550881	0.12	33		0	141		0	103		0	39
	P			P			P						P C1			P C2			P C3
	Alt	Reads		Alt	Reads		Alt	Reads					Alt	Reads		Alt	Reads		Alt	Reads
352545	0	131		0	264		0.05	76					0	85		0.03	118		1	219
1278981	0	68		0	109		1	123					1	11		1	42		1	59
1295864	0	74		0	106		0.31	35					0	28		0	54		0	106
1300305	0	126		0	253		0.18	90					0	59		0	133		0	244
