# Supplementary material for: Insights Into the Evolution of Staphylococcus aureus Daptomycin Resistance From an in vitro Bioreactor Model
Source: Front Microbiol. 2019 Feb 28;10:345. doi: 10.3389/fmicb.2019.00345 (PMC6413709; doi:10.3389/fmicb.2019.00345)
Supplement: TABLE S3 — SNPs present in colonies from Population A taken at 6 μg/ml daptomycin and populations B and P at 10 μg/ml daptomycin. Three colonies were sequenced from each population. SNPs present in the ancestral population are not shown. [file Table_3.XLSX]

## Sheet: Sheet1
Table S3. SNPs present in colonies from Population A taken at 6 ug/ml daptomycin and populations B and P at 10 ug/ml daptomycin. Three colonies were sequenced from each population. SNPs present in the ancestral population are not shown.
Pop	Colony	Genome position	Sequence type	Amino acid change	Gene name	Protein product
A	1,2,3	812433	Coding	N215K	SA0711	hydrolase
A	1,2	939485	Coding	K1211I	SA0828	ATP-dependent helicase/nuclease subunit A
A	1,2,3	1364495	Coding	S295L	SA1193/mprF	phosphatidylglycerol lysyltransferase
B	1,2,3	26957	Coding	S437F	SA0018/walK	PAS domain-containing sensor histidine kinase
B	1,2,3	261590	Coding	N151N	SA0219	pyruvate formate-lyase-activating enzyme
B	1,2,3	812433	Coding	N215K	SA0711	hydrolase
B	1,2,3	939485	Coding	K1211I	SA0828	ATP-dependent helicase/nuclease subunit A
B	1,2,3	1364634	Coding	L341F	SA1193/mprF	phosphatidylglycerol lysyltransferase
B	1,3	1706314	Coding	R364C	SA1498	ATP-dependent Clp protease ATP-binding subunit ClpX
B	1,2,3	2399255	Noncoding	NA	SA2134	DNA-3-methyladenine glycosylase
P	3	352545	Coding	V327L	SA0296	ABC transporter permease
P	1,2,3	1278981	Coding	S177F	SA1126/pgsA	CDP-diacylglycerol--glycerol-3-phosphate 3-phosphatidyltransferase
